# Supplementary material for: Combination of Immune Checkpoint Inhibitors and Liver-Specific Therapies in Liver-Metastatic Uveal Melanoma: Can We Thus Overcome Its High Resistance?
Source: Cancers (Basel). 2021 Dec 20;13(24):6390. doi: 10.3390/cancers13246390 (PMC8699813; doi:10.3390/cancers13246390)
Supplement: Supplementary file 1 [file cancers-13-06390-s001.zip]

Archive with 1 entries (1 files):
- cancers-1468362-supplymentary.pdf
